# Supplementary material for: Electrophysiological properties and heart rate variability of patients with thalassemia major in Jakarta, Indonesia
Source: PLoS One. 2023 Jan 13;18(1):e0280401. doi: 10.1371/journal.pone.0280401 (PMC9838856; doi:10.1371/journal.pone.0280401)
Supplement: S1 Dataset — (XLSX) [file pone.0280401.s006.xlsx]

## Sheet: Sheet1
Number	Sex	Transfusion Starting Age (Months)	Duration (Months)	Tranfusion frequency (day/times)	Chelation Agent 1	Dose (mg)	Chelation Agent 2 ( if any )	Dose (mg)	Chelation Agent 3 ( if any )	Dose (mg)	Ferritin Level (ng/mL)	Systolic BP (mmHg)	Diastolic BP (mmHg)	Heart Rate (bpm)	Echocardiography							Cardiac T2* (ms)	VLP				Holter									Electrocardiogram
															RV Function	LV Systolic Function					LAVI (ml/m2)		Standard QRS (ms)	Total QRS (ms)	LAS40 (ms)	RMS40, V40 (𝜇V)	HRV					T Wave Alternans			Deceleration Capacity (ms)	P Duration (ms)	QRS Duration (ms)	PR Interval (ms)	QRS Dispersion (ms)	QT Dispersion (ms)	QTc Dispersion (ms)
															TAPSE (cm)	EF Teichold (%)	FS (%)	EF Simpson 4 chamber (%)	EF Simpson 2 Chamber (%)	GLS (%)							SDNN	SDANN	rMSSD	pNN50	pNN50 (%)	Minimal	Maximal	Average
1	M	84	168	10	Deferiprone	4000 / day					16213.1	99.3	53.7	87	3	56	29.7	64	58	-17.6	36	29.48	65	90	15	159.7	52.7	49.2	11.9	0	0.07	0.49	0.59	0.54	4.85	64	77	156	17	41.8	52.3
2	M	1	180	14	Deferiprone	4000 / day					4675.96	107	61.7	89.7	3	67	37.9	64	64	-20.5	22	34.47	60	99	20	50.72	91.9	76.2	29.4	0.03	3.18	0.53	0.65	0.62	4.98	67	71	141	35	34.3	44.8
3	M	9	255	21	Deferiprone	5000 / day					4702.29	108	64.7	78.3	2	71	40	60	65	-13.6	12	31.72	65	93	21	65.68	145.6	135.1	36.9	0.15	15.1	0.35	0.41	0.38	5.51	34	83	119	5	19.2	22.4
4	F	24	216	14	Deferiprone	4500 / day	Deferoxamine	1000 / week			4944.59	114.3	61	89	3	76	45	64	62	-20	28	35.92	63	94	22	39.47	-	-	-	-	-	-	-	-	-	-	-	-	-	-	-
5	M	12	252	14	Deferiprone	2500 / day					5750.95	101.3	66.3	97.7	2	64	35	57	59	-21	27	27.64	60	95	18	105.96	112.2	109.3	21.8	0.04	4.1	0.41	0.51	0.46	5.19	81	83	133	40	75	46.3
6	M	96	120	14	Deferiprone	3500 / day					9689.29	124	81.7	75.3	3	62	34	64	60	-19	35	42.07	65	98	37	22.74	113.6	101.1	45.3	0.06	5.64	1.12	1.31	1.2	5.17	59	86	138	6	0	1
7	M	60	144	14	Deferiprone	3500 / day					1878.28	116.3	73.7	94	3	65	36	70	65	-19.6	23.4	33.62	60	80	11	204.68	142.6	132.5	62.5	0.25	24.9	0.37	0.43	0.39	5.89	66	113	121	39	86.5	115
8	M	12	264	28	Deferiprone	5000 / day					11614.3	108	67	90.3	2	61	33	64	60	-13	18	6.1	66	83	17	100.34	125.1	115.5	50.5	0.08	7.5	0.12	0.12	0.12	4.8	89	77	138	15	21.3	28
9	F	3	228	14	Deferiprone	5000 / day					9008.62	-	-	-	2	65	35	60	60	-16	24	32.04	61	87	6	206.7	136.4	231.6	58.7	0.23	23.33	0.67	0.73	0.69	5.37	63	93	159	41	44.1	54.2
10	M	7	125	14	Deferiprone	3000 / day					7536.66	96.7	63.7	86	2	60	32	63	60	-19	20	19.74	65	96	19	61.6	123.3	109.9	51.8	0.11	11.14	0.39	0.61	0.47	3.93	87	75	142	30	77.7	98.1
11	F	60	144	24	Deferiprone						6072	-	-	-	2	62	32	65	64	-16	22	33.5	-	-	-	-	153.2	230.7	73.5	0.36	36.38	0.41	0.57	0.52	5.4	60	64	152	25	66.8	84.9
12	F	42	150	14	Deferiprone	3000 / day	Deferoxamine	10000 / week			5702.92	66.7	42	62	2	66	37	64	66	-19.1	20	40.95	61	81	7	287.87	92.5	91.4	21.8	0	0.47	0.39	0.45	0.43	5.51	89	58	146	27	33.8	47.1
13	M	4	116	14	Deferiprone	2500 / day	Deferasirox	750 / day			7204.28	61	42	43	3	57	29	60	59	-20.8	22	31.94	63	93	11	188.41	110.6	99.5	39.5	0.11	10.76	0.76	0.78	0.77	6.04	67	63	159	30	49.9	55.4
14	F	10	278	14	Deferiprone	3000 / day					7300	118	77	118	2	57	30	60	58	-17	22	21.52	66	83	17	63.82	53.4	72	24.9	0.02	1.66	0.27	0.39	0.33	2.52	68	84	79	27	90.8	91.9
15	M	11	253	14	Deferiprone	4500 / day					12517.4	-	-	-	2	60	31	65	64	-17	21.2	6.66	62	81	13	103.64	152.1	149.6	42.4	0.18	18.19	0.39	0.43	0.42	5.94	59	69	134	10	35.7	47.4
16	F	13	335	14	Deferoxamine	10000 / week					16142.9	110.3	72.7	98.3	2	64	34.5	67	64	-17	25	18.67	67	91	12	104.72	87.2	82.1	12.9	0.01	0.6	0.49	0.59	0.55	3.88	64	67	108	11	10.9	14.1
17	M	36	153	21	Deferiprone	2500 / day					5181	92.5	53	74.5	2	70	39	60	58	-21	21	17.44	66	93	19	289.48	152.7	159.6	62	0.26	26.34	0.57	0.67	0.61	4.88	87	80	133	37	58.7	107
18	F	4	152	14	Deferiprone	2000 / day	Deferasirox	750 / day			4788.01	112.3	72.3	98.7	2	65	35	64	60	-16	27	15.41	66	101	22	48.04	60.3	62.6	17.8	0.01	1.38	0.88	0.98	0.93	3.69	37	64	103	36	39.4	53.4
19	M	9	171	21	Deferasirox	1000 / day					12630	107	94.3	94.7	2	69	39	69	67	-21	20	21.76	62	94	13	70.7	92.9	86.6	17	0	0.33	0.75	0.84	0.78	5.88	65	85	148	31	51.5	72.6
20	F	6	222	14	Deferiprone	4000 / day					10840	158	90.5	89	-	-	-	-	-	-		38.79	60	93	18	71.7	-	-	-	-	-	0.8	0.84	0.83	4.57	-	-	-	-	-	-
21	M	42	222	14	Deferoxamine	10000 / week					5431.48	118.7	79.3	89.3	2	67	38	61	62	-15.5	20	8.97	62	91	21	73.6	105.3	90.1	49.8	0.15	14.63	0.69	0.78	0.75	3.88	58	82	144	39	57.4	71.3
22	F	13	131	21	Deferiprone	2250 / day					2759	100	56	91	2	65	35.4	64	65	-18	25	12.58	68	94	12	92.91	102.1	92.1	45	0.14	13.61	0.41	0.49	0.46	5.9	64	57	124	25	94.8	123.8
23	M	8	220	14	Deferiprone	3000 / day	Deferoxamine	6000 / week	Deferasirox	1500 / day	10819.4	103.7	75.7	104.7	2	60	31	63	64	-18	19	13.74	70	100	34	34.88	-	-	-	-	-	0.45	0.55	0.5	4.88	-	-	-	-	-	-
24	M	8	256	14	Deferiprone	4500 / day					3101.97	-	-	-	2	61	33	67	65	-21.9	38	30.49	62	91	22	71.1	132.4	126.3	29.7	0.08	8.49	0.25	0.29	0.27	4.62	57	73	142	7	25.7	34.7
25	M	60	144	21	Deferiprone	4000 / day					5148.53	120	78.3	68	2	65	36	64.8	63	-20.3	24	35.13	61	90	22	92.99	98.4	91.2	55	0.04	4.25	0.61	0.71	0.66	5.93	89	73	149	32	49.9	65
26	M											-	-	-	-	-	-		-	-			-	-	-	-	-	-	-	-	-	-	-	-	-	87	92	135	25	38.2	63.1
27	M	7	149	7	Deferoxamine	5000 / week					6365.25	111	62.3	109	2	55	28	54	55	-18	17	19.44	61	87	11	150.65	144.9	264.2	76.2	0.21	20.68	0.49	0.57	0.54	3.76	52	78	109	26	56.9	68.9
28	F	3	213	14	Deferasirox	750 / day					10141.8	102.7	55	96.3	2	67	37.6	61	60	-18	19.8	21.76	63	76	10	157.7	94.5	86.8	21.8	0.02	1.5	0.43	0.53	0.47	5.98	64	59	105	22	46.3	66.6
29	F	2	238	21	Deferiprone	6000 / day					10911	115	67.7	99	2	73	42.6	62	60	-13	29	32.54	62	85	30	43.57	97.6	93.6	31.3	0.01	1.06	0.18	0.25	0.21	3.08	60	80	114	30	33.3	44.9
30	M	30	150	21	Deferiprone	4500 / day					6068.12	-	-	-	2	69	39	65	66	-18	22	29.85	64	89	13	118.5	130.1	156.3	45.1	0.2	20.04	0.67	0.75	0.7	6.35	61	82	128	41	33.5	44.3
31	F	6	270	21	Deferiprone	3000 / day					14927.2	108.7	68.7	93.7	2	63	34	64	63	-16.7	27	11.18	65	89	14	89.99	90.4	84.5	18.4	0.01	0.69	0.45	0.51	0.49	5.88	51	74	114	20	69.4	84.7
32	M	48	84	21	Deferiprone	4250 / day	Deferasirox	1000 / day			6197	127	72	85.7	3	69	39	65	67	-17	29	21.78	65	94	13	68.24	135.6	192.2	105.4	0.27	27	0.57	0.71	0.64	5.86	55	81	86	7	15.5	18.6
33	M											-	-	-	-	-	-	-	-	-	-	-	-	-	-	-	-	-	-	-	-	-	-	-	-	59	68	126	35	54	71.5
34	M	2	236	21	Deferiprone	4500 / day					3807.79	113.3	69.7	89.7	2	65	35	65	64	-17	13	20.69	67	90	19	113.47	139.2	127.8	38.7	0.13	13.15	0.41	0.55	0.45	6.53	82	68	125	32	14.7	19.9
35	M	6	282	14	Deferasirox	1000 mg					7428.77	96	60.7	91.3	2	60	31.5	61	61	-19	29.9	16.03	70	96	19	68.77	49.5	44.1	15.5	0.02	2.14	0.31	0.41	0.36	2.91	77	79	153	21	70.5	91.5
36	F	6	282	14	Deferoxamine	2000 / week					18905	-	-	-	2	60	31	61	58	-15.6	17	15.13	72	92	18	76.57	63	75.5	19.2	0.01	1.19	0.24	0.31	0.28	3.42	56	76	117	34	41.1	54.6
37	F	96	108	21	Deferasirox	750 / day					2914.96	114	76.3	95.3	2	75	33	70	70	-18	22	32.57	62	90	9	239.48	111.1	130.5	36.6	0.01	1.41	0.53	0.61	0.58	5.27	65	72	139	41	18.6	27.5
38	M	8	304	21	Deferiprone	15000 / day	Deferasirox	1000 / day	Deferoxamine	10000 / week	8387.56	94	62	108.3	2	57	29.9	56	58	-16	22	4.95	67	98	26	68.67	105.1	113.2	34.6	0.03	3.2	-0.18	-0.18	-0.18	1.95	97	59	152	45	45.2	63.5
39	M	72	96	28	Deferiprone	2000 / day					366.17	78.3	37.7	89	2	60	32	61	60	-21	19	32.9	64	90	28	70.18	111.9	100.6	38	0.13	12.86	0.78	0.84	0.81	5.66	70	74	125	40	36.7	46.7
40	M	6	210	21	Deferiprone	6000 / day					1577.07	125.7	77.7	90.7	3	67	37.9	67	61	-18	42.2	31.13	81	107	16	66.62	118.5	109.8	51.8	0.22	21.92	0.43	0.53	0.47	6.5	57	76	152	37	48.6	60.5
41	M	8	220	21	Deferiprone	4000 / day					19173.5	115	68	94	2	67	37	60	60	-19	34	29.3	60	82	20	168.53	111.9	125.2	57.8	0.18	17.79	0.59	0.67	0.62	5.61	63	63	128	12	33.6	45.2
42	M	8	184	14	Deferiprone	4500 / week	Deferasirox	750 / day			2577.36	118	58	79	2	59	38.9	65	67	-18	18	25.98	65	102	16	37.46	118.7	146.1	46.5	0.14	14.14	0.33	0.41	0.37	6.29	52	83	118	35	78.3	96.9
43	M			28	Deferiprone	3000 / day					4461.98	121.3	78	71.3	2	69	39	65	60	-20	23	30.57	60	91	22	100.22	-	-	-	-	-	0.12	0.16	0.13	5	-	-	-	-	-	-
44	F	5	331	14	Deferiprone	3000 / day					14927.4	92.3	62.7	94.7	2	67	36.7	66	65	-19.9	26	7.95	63	86	11	79.47	67.3	63.1	15.2	0.01	0.95	0.25	0.39	0.31	4.14	57	57	132	16	31.1	38.7
45	F	6	186	14	Deferiprone	3000 / day					131 days, 21:37:00	-	-	-	-	-	-	-	-	-		25.09	67	95	19	56.35	-	-	-	-	-	0.43	0.49	0.47	5.34	-	-	-	-	-	-
46	F	72	192	14	Deferiprone	4000 / day					1550.77	-	-	-	-	-	-	-	-	-		26.31	64	90	19	71.41	-	-	-	-	-	0.47	0.59	0.54	5.25	-	-	-	-	-	-
47	M	24	384	28	Deferasirox	1250 / day					7310.73	114	79	93	2	64	34.3	62	63	-16	25.5	15.24	61	86	16	100.15	101.5	99.3	12.8	0	0.21	0.41	0.47	0.44	1900-01-03 11:02:24	45	80	128	48	80.2	106.9
48	M	36	201	21	Deferiprone	3500 / day					5436	105.3	65.7	76.7	3	67	37.2	66	66	-17	23	39.03	62	99	27	91.91	-	-	-	-	-	0.59	0.61	0.6	4.28	-	-	-	-	-	-
49	F	108	72	28	Deferiprone	4500 / day	Deferasirox	2250 / week			4929.44	104.3	62.3	72.3	2	57	34	66	65	-17.8	19	37.97	65	92	21	92.22	178.4	182.4	66.3	0.28	27.95	0.39	0.47	0.44	4.13	64	78	119	34	41.4	57.2
50	M	9	147	14	Deferiprone	2000 / day	Deferasirox	750 / day			9895.74	90.3	55.7	57.3	2	68	37	65	65	-17	24	39.17	60	102	17	24.71	172.4	339.3	74.4	0.26	25.59	0	0	0		87	84	146	12	19.7	23
51	F	1	251	10	Deferoxamine	10000 / week					11522.8	95.3	54	86.3	2	61	32	60	60	-18	19.2	24.18	67	101	30	49.28	-	-	-	-	-	0.47	0.51	0.48	5.21	-	-	-	-	-	-
52	F			21							14054.7	-	-	-	-	-	-	-	-	-		7.71	68	96	21	60.02	-	-	-	-	-	0.45	0.55	0.5	4.68	-	-	-	-	-	-
53	F	12	228	14	Deferiprone	4500 / day					7598.81	108.3	73	99	2	60	32	60	59	-16.3	30	32.48	68	89	6	201.24	68.2	64.7	16.6	0.01	1.15	0.24	0.29	0.27	3.1	94	48	131	30	35.5	58.8
54	F	6	126	7	Deferasirox	750 / day					11532.8	100.5	69	99	2	67	37	56	60	-18	28	28.36	63	90	19	63.59	-	-	-	-	-	0.45	0.53	0.48	6.06	-	-	-	-	-	-
55	M	18	162	14	Deferiprone	2000 / day					5694.46	95.7	55	106	2	68	37.8	62	63	-18	29	27.3	60	84	20	175.33	-	-	-	-	-	-0.29	-0.22	-0.26	2.34	-	-	-	-	-	-
56	F	11	205	14	Deferasirox	1000 / day					10486.8	111	61.7	112	2	62	33	58	58	-16	28	38.9	64	91	12	147.7	80.3	76.1	13.8	0	0.21	-0.14	0.14	-0.09	1.86	58	46	128	27	40.5	55.1
57	F	8	220	21	Deferiprone	3500 / day					8703.38	104.3	59.3	94.7	2	67	37	64	63	-15	22	18.62	65	98	22	51.43	99.4	90.2	18.6	0.02	1.56	0.78	0.8	0.79	4.52	82	82	141	29	42.2	54.3
58	F	60	132	21	Deferiprone	4500 / day					5098.05	-	-	-	-	-	-	-	-	-		34.24	64	87	21	127.77	-	-	-	-	-	0.65	0.71	0.67	5.3	-	-	-	-	-	-
59	M	24	228	14	Deferiprone	3000 / day					9478.45	108	69	98.7	2	63	35	59	58	-20	32	38.94	62	94	21	43.82	102.5	101.9	47.8	0.05	5.1	0.39	0.47	0.42	4.63	52	83	147	40	37.4	48
60	M	3	345	14	Deferiprone	4500 / day					29206.1	97.7	56.7	87.7	3	74	42	65	68	-20	27	10.74	60	94	24	52.75	91.4	84.2	17	0.01	1.06	0.47	0.51	0.49	4.66	57	71	126	38	90.5	117.7
61	M	29	187	14	Deferasirox	1000 / day					7780.82	-	-	-	2	70	39	64	64	-17	25	20.26	60	91	12	132.14	86.1	79.8	19.8	0.01	0.94	0.35	0.39	0.37	6.39	55	81	110	40	39.8	48.1
62	F	72	168	21	Deferiprone	4000 / day					6416.97	95	45.7	90.7	2	62	33	64	64	-15	23	36.33	69	91	22	89.95	137.8	128	40.7	0.17	17.2	0.35	0.39	0.37	5.83	94	76	142	26	51.8	64.8
